# Supplementary material for: Disease-specific and glucocorticoid-responsive serum biomarkers for Duchenne Muscular Dystrophy
Source: Sci Rep. 2019 Aug 21;9:12167. doi: 10.1038/s41598-019-48548-9 (PMC6704115; doi:10.1038/s41598-019-48548-9)
Supplement: Supplementary file 1 — Supplemental Table S1 [file 41598_2019_48548_MOESM1_ESM.xlsx]

## Sheet: UPDATED_LONGITUDUNAL_ALL_GROUPS
FullName	Uniprot_ID	Cnt log (RFU)	DMD GC naïve Log (RFU)	Fold change (GC naive DMD/Cnt)	GC naïve DMD/Cnt (adjusted p value)	pre and post GC treated DMD (paired T-test)	GC naïve DMD and assoication with age ( p value not_adj)	GC naïve DMD and assoication with age ( p value_adj)	pre and post GC DMD and association with age (p value not_adj)	pre and post GC DMD and association with age (p value_adj)	DMD always on GC and association with age (p value not_adj)	DMD always on GC and association with age (p value_adj)	Cnt and association with age ( pa value not_adj	Cnt and association with age ( pa value_adj)
Carbonic anhydrase 3	P07451	7.65446	11.9698	74.8406	0	0.57094					0.7182	0.860058	0.5686	0.80326
Myosin-binding protein C, slow-type	Q00872	5.92754	10.1473	68.0137	0	0.71966	0.0008	0.0476667	0.0463	0.099294	0.1061	0.377716	0.0935	0.379733
Creatine kinase M-type	P06732	7.2217	11.3972	65.0754	0	0.03493	0.3258	0.506407	0.0002	0.00254286	0.4408	0.733293	0.3426	0.622273
Creatine kinase M-type:Creatine kinase B-type heterodimer	P12277 P06732	7.83588	11.8522	55.4981	0	0.08332	0.1863	0.375224	0.0004	0.00395556	0.3074	0.655845	0.7786	0.904795
Troponin I, fast skeletal muscle	P48788	8.49607	12.0978	36.6614	0	0.27388			0.0014	0.00732941	0.2995	0.655845
Myoglobin	P02144	6.77224	9.66842	18.1049	0	0.95913					0.4315	0.733293	0.1384	0.435079
Mitogen-activated protein kinase 12	P53778	6.54944	9.02004	11.8295	0	0.69994	0.4555	0.638593	0.0081	0.0248586	0.8864	0.949795
Cysteine and glycine-rich protein 3	P50461	7.29701	9.5964	9.96815	0	0.46514	0.0058	0.0691167	0	0	0.6426	0.82284
Glycerol-3-phosphate dehydrogenase [NAD(+)], cytoplasmic	P21695	8.23792	10.512	9.71855	0	0.134			0.0269	0.0630026	0.6324	0.82284
Calcium/calmodulin-dependent protein kinase type II subunit beta	Q13554	7.12402	9.33847	9.1564	0	0.38911	0.0355	0.178981	0.0072	0.0233018	0.1057	0.377716	0.4752	0.727062
Alanine aminotransferase 1	P24298	8.40767	10.551	8.52756	0	0.01683	0.4247	0.607607	0.0012	0.00701212	0.1227	0.404456
Glucose-6-phosphate isomerase	P06744	6.39689	8.52389	8.38972	0	0.82869	0.7622	0.878989	0.6701	0.722896	0.7639	0.877253	0.4255	0.677512
Calcium/calmodulin-dependent protein kinase type II subunit delta	Q13557	7.97613	10.0911	8.28922	0	0.42662	0.0236	0.144192	0.0102	0.0292839	0.0984	0.3649
Calcium/calmodulin-dependent protein kinase type II subunit alpha	Q9UQM7	6.69684	8.67947	7.26186	0	0.51328	0.0766	0.260805	0.0115	0.0314923	0.0982	0.3649
Malate dehydrogenase, cytoplasmic	P40925	9.80727	11.587	5.92818	0	0.38911	0.0921	0.272284	0.1365	0.219533	0.5263	0.789133	0.2721	0.569217
L-lactate dehydrogenase B chain	P07195	6.82025	8.57388	5.77553	0	0.03447	0.2181	0.427237	0.0667	0.131918	0.0467	0.296879
cAMP-dependent protein kinase catalytic subunit alpha	P17612	8.47384	10.1444	5.31519	0	0.2883	0.233	0.439349	0.0009	0.00593333	0.3219	0.674096
Fructose-bisphosphate aldolase A	P04075	11.0506	12.6576	4.98771	0	0.15707			0.0033	0.01335	0.9692	0.980214
Leukotriene A-4 hydrolase	P09960	8.44621	10.0332	4.88911	0.00185	0.1003	0.0903	0.272284	0	0	0.4408	0.733293
Heat shock 70 kDa protein 1A	P0DMV8	9.11872	10.6461	4.60631	1e-05	0.35989	0.0032	0.0598	0.0041	0.0155277	0.4291	0.733293	0.0663	0.357443
Fibrinogen	P02671 P02675 P02679	10.7034	12.1985	4.46001	0	0.05061			0.0002	0.00254286	0.4386	0.733293	0.4779	0.727062
Fibrinogen gamma chain	P02679	9.02214	10.4266	4.07316	0	0.02776	0.0551	0.212954	0.0001	0.00178	0.1688	0.476927
Phospholipase A2, membrane associated	P14555	7.14057	8.53429	4.02983	0	0.46207	0.0658	0.235235			0.2594	0.599652
Triosephosphate isomerase	P60174	8.40318	9.75915	3.88051	0	0.91082	0.0118	0.102624	0.2253	0.318281	0.7296	0.860058	0.4481	0.699665
Fatty acid-binding protein, heart	P05413	9.32651	10.6679	3.82449	0	0.92953					0.5675	0.795205	0.7186	0.894481
Calpain I	P07384 P04632	9.19082	10.4801	3.63021	0	0.19074			0.0361	0.0803225	0.3052	0.655845	0.2289	0.543256
Transketolase	P29401	10.035	11.2697	3.43747	0	0.71999			0.099	0.178	0.642	0.82284	0.4253	0.677512
D-dimer	P02671 P02675 P02679	7.46735	8.70017	3.43089	0	0.02595	0.0328	0.176896	0.0001	0.00178	0.1555	0.450742	0.4031	0.670578
Acidic leucine-rich nuclear phosphoprotein 32 family member B	Q92688	6.00361	7.19992	3.30787	0	0.36883	0.0383	0.178981	0.0411	0.0903185	0.3453	0.706476
Tyrosine-protein phosphatase non-receptor type 11	Q06124	8.50412	9.69802	3.29992	4e-05	0.22281	0.0621	0.232467	0.0006	0.00508571	0.1872	0.497337
14-3-3 protein family	P31946, P62258, P61981, Q04917, P27348, P63104, P31947	7.10999	8.24204	3.10202	0	0.63035	0.109	0.30003	0.2568	0.348934	0.4364	0.733293	0.0354	0.273965
Adenylate kinase isoenzyme 1	P00568	9.72591	10.8523	3.0844	7e-05	0.99703	0.1239	0.310837	0.3501	0.448329	0.417	0.733293	0.6613	0.859597
Troponin I, cardiac muscle	P19429	6.63097	7.67214	2.83253	0	0.2116	0.0242	0.144192	0.0067	0.0220852	0.8781	0.949795
Methionine aminopeptidase 2	P50579	9.29941	10.3278	2.79655	0.00016	0.3381	0.1767	0.360973	0.0157	0.0417104	0.0663	0.327817	0.1437	0.435079
Heat shock cognate 71 kDa protein	P11142	7.954	8.97193	2.76746	0	0.61245	0.0094	0.0960143	0.0326	0.0743949	0.0531	0.317433	0.7586	0.901511
Eukaryotic translation initiation factor 4 gamma 2	P78344	7.16776	8.1799	2.7515	0.00031	0.53539	0.021	0.144192	0.013	0.0350606			0.1417	0.435079
Heat shock protein HSP 90-alpha/beta	P07900 P08238	8.27651	9.26012	2.67408	0	0.5142	0.0039	0.0598	0.0646	0.1292	0.072	0.337263	0.6822	0.873609
Creatine kinase B-type	P12277	7.25652	8.19735	2.56211	0	0.18053	0.317	0.498143	0.0045	0.0163469	0.7191	0.860058
Insulin-like growth factor-binding protein 2	P18065	6.16465	7.09978	2.54755	0	0.01615	0.0131	0.104072	0	0	0.0238	0.21894	0.0077	0.171325
Xaa-Pro aminopeptidase 1	Q9NQW7	8.46003	9.3936	2.54356	0.00032	0.34083	0.3108	0.496528	0.0076	0.0241571	0.2025	0.514929
Phosphatidylethanolamine-binding protein 1	P30086	7.9828	8.89659	2.49374	6e-05	0.96994	0.0513	0.209597	0.409	0.505569	0.4344	0.733293	0.5091	0.755165
Translationally-controlled tumor protein	P13693	8.40241	9.30277	2.46049	2e-05	0.93075					0.1359	0.424389	0.0711	0.357443
Aminoacylase-1	Q03154	8.18095	9.06922	2.43092	0	0.12677	0.9723	0.979147	0.3783	0.474458	0.4598	0.75294	0.1885	0.495349
Integrin alpha-I: beta-1 complex	P56199, P05556	6.46023	7.31037	2.33998	2e-05	0.25851	0.0021	0.0598	0.0058	0.0202431	0.0611	0.323541	0.767	0.904146
dCTP pyrophosphatase 1	Q9H773	6.51144	7.36152	2.33983	0	0.18295	0.1712	0.360973	0.0188	0.0492118	0.4197	0.733293	0.2153	0.539766
Induced myeloid leukemia cell differentiation protein Mcl-1	Q07820	7.0187	7.85777	2.3142	8e-05	0.02563			0.0002	0.00254286	0.8662	0.949795	0.2935	0.569217
Heat shock protein HSP 90-beta	P08238	10.0877	10.9066	2.26812	0	0.2153	0.0063	0.0693	0.0081	0.0248586	0.0906	0.3649	0.7396	0.89557
Heat shock protein beta-1	P04792	7.23687	8.01692	2.1816	0.00416	0.5142	0.0046	0.0598	0.0042	0.015575	0.0655	0.327817
NudC domain-containing protein 3	Q8IVD9	6.13233	6.89511	2.14423	0	0.04028	0.1362	0.314139	0.0053	0.018868
40S ribosomal protein S7	P62081	7.41366	8.15841	2.10591	0.00017	0.42072	0.3007	0.493675	0.4831	0.580471	0.1269	0.410695	0.3389	0.621899
Ubiquitin carboxyl-terminal hydrolase 25	Q9UHP3	7.39704	8.13199	2.08536	0	0.12646	0.2607	0.460248	0.085	0.159263	0.4026	0.733293
Mitogen-activated protein kinase 14	Q16539	6.9194	7.6463	2.06864	0	0.04439	0.0007	0.0476667	0.0004	0.00395556	0.0391	0.296879	0.1391	0.435079
Troponin T, cardiac muscle	P45379	7.89127	8.61067	2.0532	0	0.4778	0.4645	0.643233	0.1548	0.239603	0.8911	0.949795	0.0824	0.379733
Histidine triad nucleotide-binding protein 1	P49773	7.61025	8.29665	1.98655	0.0005	0.67202	0.0909	0.272284	0.0923	0.169282	0.9881	0.9881
26S proteasome non-ATPase regulatory subunit 7	P51665	6.19644	6.85637	1.93467	0	0.70925	0.6453	0.797718	0.093	0.169282	0.8631	0.949795
C-X-C motif chemokine 10	P02778	8.00039	8.64162	1.89881	0.00752	0.48442	0.5161	0.67093	0.113	0.196998	0.9274	0.976788	0.6331	0.847307
Proteasome subunit alpha type-2	P25787	6.63603	7.27685	1.89805	0.00606	0.05652	0.238	0.44			0.7412	0.867984
Alpha-enolase	P06733	9.47976	10.1196	1.89624	0.00089	0.08756			0.0008	0.005696	0.0418	0.296879	0.9848	0.990364
Inosine-5'-monophosphate dehydrogenase 2	P12268	8.84813	9.48591	1.89227	0.00049	0.5542	0.5824	0.730554	0.6122	0.676842	0.7141	0.860058	0.2368	0.554574
S-formylglutathione hydrolase	P10768	7.16878	7.79904	1.87811	0.00592	0.86012	0.5057	0.663441	0.5995	0.669836	0.4304	0.733293
Coiled-coil domain-containing protein 80	Q76M96	7.72464	8.34474	1.8591	0	0.0148	0.001	0.0476667	0.0009	0.00593333	0.8291	0.922374
Dual specificity protein phosphatase 3	P51452	7.52993	8.13921	1.83912	0.00032	0.94374	0.8477	0.904635	0.118	0.200038	0.6518	0.82284
Phosphoglucomutase-1	P36871	6.83306	7.43126	1.81883	0.00028	0.2116	0.1516	0.328467	0.0083	0.0250407	0.2832	0.646277
Glycogen synthase kinase-3 alpha/beta	P49840 P49841	8.17219	8.75668	1.79407	0.00255	0.92827	0.0035	0.0598	0.2562	0.348934	0.0888	0.3649	0.2952	0.569217
Heterogeneous nuclear ribonucleoproteins A2/B1	P22626	8.22049	8.7887	1.76511	0.01289	0.35431	0.8093	0.897131	0.3225	0.422096	0.3276	0.678056	0.6441	0.855596
NSFL1 cofactor p47	Q9UNZ2	7.43805	8.00586	1.76439	0.02582	0.41778	0.3027	0.493675	0.1192	0.200166	0.0449	0.296879	0.1179	0.410085
C-C motif chemokine 18	P55774	8.6172	9.16112	1.72275	0.00086	0.8556	0.7162	0.83948	0.762	0.793193	0.4255	0.733293	0.4239	0.677512
RAC-alpha/beta/gamma serine/threonine-protein kinase	P31749 P31751 Q9Y243	7.55138	8.07792	1.69306	7e-05	0.41405	0.1195	0.305918	0.0932	0.169282	0.007	0.121364	0.3491	0.625492
Brother of CDO	Q9BWV1	8.25818	8.78044	1.68583	0.00068	0.08783			0.0003	0.0033375	0.5569	0.793026
Calcineurin	Q08209 P63098	6.64424	7.16243	1.67899	0.00059	0.63621	0.2155	0.427237	0.9611	0.972022	0.6148	0.82284	0.3514	0.625492
Collectin-12	Q5KU26	8.60225	9.10957	1.66084	0.0132	0.0421	0.3819	0.56802	0.0021	0.010235	0.9364	0.980214
E3 ubiquitin-protein ligase CHIP	Q9UNE7	6.75479	7.2603	1.65783	0.01597	0.88726	0.0163	0.122679	0.1746	0.25899	0.6048	0.821789
NADPH--cytochrome P450 reductase	P16435	8.34257	8.84396	1.651	0.00049	0.14946	0.2212	0.427454	0.0227	0.0553507	0.5763	0.795205
Ribosome maturation protein SBDS	Q9Y3A5	8.09935	8.59727	1.64529	0.04735	0.83427	0.0676	0.235776	0.7426	0.777546	0.0574	0.323541	0.2888	0.569217
Sex hormone-binding globulin	P04278	8.82848	9.29517	1.59471	0.00089	0.0211	0.092	0.272284	0.0006	0.00508571	0.0231	0.21894
14-3-3 protein zeta/delta	P63104	10.4266	10.8857	1.58263	0.02378	0.3872			0.1369	0.219533	0.0004	0.0118667	0.0675	0.357443
Hepatitis A virus cellular receptor 2	Q8TDQ0	8.84593	9.30264	1.57886	0.01654	0.19072	0.1102	0.30003	0.0013	0.00701212	0.5744	0.795205	0.0259	0.248263
Eukaryotic translation initiation factor 4H	Q15056	7.19857	7.64184	1.5578	0.03253	0.70925			0.1151	0.196998	0.0113	0.154267	0.882	0.940539
X-ray repair cross-complementing protein 6	P12956	6.15747	6.55241	1.48429	0.00194	0.98701	0.1112	0.30003	0.3785	0.474458	0.1793	0.483567	0.2586	0.568281
Serine protease HTRA2, mitochondrial	O43464	8.51411	8.90799	1.48272	0.01173	0.68446	0.0388	0.178981	0.1696	0.255837	0.7172	0.860058
Tyrosine-protein kinase Yes	P07947	6.99436	7.38707	1.48098	0.00293	0.54772	0.0499	0.209597	0.0291	0.0672701	0.729	0.860058	0.365	0.630777
Semaphorin-5A	Q13591	5.94399	6.33592	1.47983	0.03639	0.71744	0.2754	0.470708	0.9695	0.974977	0.0871	0.3649	0.2857	0.569217
Heparin cofactor 2	P05546	7.90751	8.26837	1.43455	1e-05	0.82975	0.0375	0.178981	0.6529	0.708635	0.9578	0.980214	0.5028	0.754481
Cerebral dopamine neurotrophic factor	Q49AH0	7.76322	8.11254	1.41811	0.04153	0.40722			0.13	0.215413	0.1501	0.445297
Disintegrin and metalloproteinase domain-containing protein 12	O43184	7.87842	8.20615	1.38782	0.00599	0.04451	0.0255	0.14586	0.0038	0.0150311	0.3793	0.733293
ATP-dependent RNA helicase DDX19B	Q9UMR2	7.52029	7.84728	1.38679	0.03096	0.63202	0.24	0.44	0.4334	0.528392	0.0839	0.3649
Microtubule-associated protein tau	P10636	6.0331	6.35459	1.37919	0.01841	0.67207	0.2765	0.470708	0.4	0.497902	0.6958	0.860058	0.3185	0.596768
Aspartate aminotransferase, cytoplasmic	P17174	8.23005	8.54928	1.37607	0.00023	0.39754	0.4322	0.611927	0.2251	0.318281			0.5859	0.814767
Ubiquitin carboxyl-terminal hydrolase isozyme L1	P09936	7.25236	7.56846	1.37177	0.00516	0.19838			0.1026	0.182628	0.4982	0.771638
Bone morphogenetic protein 6	P22004	6.33658	6.64488	1.3611	0.01597	0.02824	0.0046	0.0598	0.0005	0.00468421	0.0961	0.3649	0.6331	0.847307
Mitogen-activated protein kinase 8	P45983	6.52353	6.82239	1.34832	0.03254	0.59381	0.4786	0.643233	0.811	0.839291	0.5425	0.789133
Dual specificity mitogen-activated protein kinase kinase 1	Q02750	6.55854	6.84047	1.32568	0.00057	0.66042	0.1333	0.31249	0.0629	0.12723	0.9757	0.981212
Chordin-like protein 1	Q9BU40	7.6952	7.9608	1.30421	0.03935	0.0056	0.0444	0.1924	0.0015	0.00762857	0.372	0.733293	0.4263	0.677512
Caspase-10	Q92851	8.90445	9.16745	1.30084	0.00156	0.15415	0.474	0.643233	0.2487	0.348572	0.4109	0.733293
Angiopoietin-2	O15123	4.79108	5.04462	1.28857	0.02319	0.03595	0.1295	0.31249	0.0003	0.0033375	0.2292	0.566633	0.526	0.767443
Lipopolysaccharide-binding protein	P18428	10.2944	10.5381	1.276	0.04871	0.70925	0.6712	0.813403			0.1761	0.482243
Lumican	P51884	7.68098	7.92426	1.27542	0.01845	0.00628	0.0229	0.144192	0.0023	0.010235	0.9639	0.980214	0.1244	0.417796
C-C motif chemokine 2	P13500	7.06444	7.30665	1.27406	0.01521	0.41165	0.8404	0.903588	0.1739	0.25899	0.7856	0.890225
Heme oxygenase 2	P30519	6.81674	7.05704	1.27163	0.00124	0.58743	0.4141	0.604248	0.1514	0.236396	0.1758	0.482243
Proteasome subunit alpha type-1	P25786	6.87135	7.10496	1.26315	0.00071	0.25735					0.4615	0.75294
Interleukin-6	P05231	6.39664	6.60769	1.23498	0.0056	0.54574	0.2528	0.45188	0.3063	0.403862	0.1139	0.382532	0.0743	0.357443
Inter-alpha-trypsin inhibitor heavy chain H4	Q14624	10.1704	10.372	1.22343	0.03935	0.54273	0.9568	0.970372	0.5445	0.637638
Serum albumin	P02768	9.16479	9.36251	1.21862	0.04654	0.01615	0.8358	0.903588			0.0934	0.3649
Tumor necrosis factor receptor superfamily member 1A	P19438	6.9613	7.15356	1.21198	0.00939	0.94374	0.4813	0.643233	0.1307	0.215413	0.8897	0.949795	0.2265	0.543256
Alpha-1-antichymotrypsin	P01011	12.237	12.4132	1.19268	0.00293	0.57746					0.7902	0.890225
RAC-beta serine/threonine-protein kinase	P31751	6.33952	6.50259	1.17713	0.01841	0.63912			0.5701	0.642265	0.0167	0.185787
Complement C5b-C6 complex	P01031,P13671	5.935	6.0888	1.16626	0.03912	0.31628	0.7779	0.88626	0.2101	0.304047	0.2214	0.555059	0.8132	0.906805
Adrenomedullin	P35318	7.79351	7.93256	1.14918	0.02349	0.63361	0.1054	0.30003	0.5563	0.638848			0.3084	0.583991
Thyroid peroxidase	P07202	7.80748	7.69961	0.897748	0.02582	0.2559	0.0544	0.212954	0.0091	0.0269967
Ectonucleoside triphosphate diphosphohydrolase 1	P49961	7.03265	6.8977	0.873756	0.04549	0.61608			0.0199	0.0511114	0.6037	0.821789	0.0858	0.379733
Vitamin K-dependent protein S	P07225	8.44632	8.30749	0.870382	0.01697	0.05061	0.3853	0.56802	0.1335	0.218009	0.143	0.438862
Aurora kinase B	Q96GD4	6.96935	6.82976	0.869712	0.04549	0.36979	0.0117	0.102624	0.0063	0.0215654			0.2665	0.569217
Ankyrin-2	Q01484	6.7028	6.55753	0.864784	0.00727	0.56668	0.5676	0.71829	0.8247	0.848535	0.149	0.445297
Insulin-like growth factor-binding protein 5	P24593	7.17149	7.02393	0.86281	0.02276	0.01356			0	0	0.0034	0.07565
Growth/differentiation factor 11	O95390	7.38371	7.23575	0.862464	0.03935	0.25735	0.8673	0.918696	0.5316	0.626654	0.7866	0.890225
Angiotensinogen	P01019	8.47941	8.3283	0.859753	0.04622	0.01773	0.4692	0.643233	0.0007	0.00541739	0.1132	0.382532	0.0743	0.357443
CD97 antigen	P48960	7.30112	7.14034	0.851484	0.04549	0.80732	0.1504	0.328467	0.9531	0.969439	0.8204	0.918435	0.6733	0.868459
Fibroblast growth factor receptor 3	P22607	7.30884	7.14641	0.850076	0.02582	0.22281			0.0013	0.00701212	0.5357	0.789133
Cadherin-3	P22223	10.0687	9.89884	0.843743	0.03358	0.6887	0.4249	0.607607	0.0531	0.109905	0.2352	0.573501
Ubiquitin-conjugating enzyme E2 G2	P60604	8.87597	8.70371	0.841756	0.02582	0.14701	0.0019	0.0598	0	0	0.013	0.154267
Osteopontin	P10451	7.76819	7.59473	0.84075	0.00138	0.14846	0.8067	0.897131	0.1042	0.18364	0.7008	0.860058
Immunoglobulin superfamily containing leucine-rich repeat protein 2	Q6UXK2	6.73168	6.54959	0.833528	0.00273	0.31807	0.4862	0.643765	0.2554	0.348934	0.3879	0.733293	0.0265	0.248263
Carboxypeptidase B2	Q96IY4	9.14601	8.9632	0.832924	0.03096	0.74786	0.8237	0.903588	0.4155	0.510062	0.9622	0.980214	0.8332	0.915491
Antileukoproteinase	P03973	9.95844	9.77323	0.830928	0.04222	0.81416			0.2131	0.305902	0.0191	0.199988	0.1683	0.468084
Fractalkine	P78423	7.77455	7.58642	0.828514	0.00947	0.94181					0.7144	0.860058	0.5833	0.814767
Epidermal growth factor receptor	P00533	10.3924	10.1961	0.821811	0.04397	0.23958			0.0107	0.0297594	0.2014	0.514929
Leptin	P41159	7.78713	7.58893	0.820212	0.01709	0.31097					0.0001	0.00445
Plasminogen	P00747	7.97773	7.77004	0.812461	0.03096	0.84808	0.2955	0.493675	0.3009	0.399703	0.6149	0.82284	0.8767	0.940539
Apolipoprotein L1	O14791	10.2235	10.0142	0.811174	0.03892	0.01405	0.754	0.876602	0.0001	0.00178	0.0075	0.121364	0.6528	0.859597
Heparan-sulfate 6-O-sulfotransferase 1	O60243	8.0299	7.80928	0.802018	0.03532	0.2509			0.0022	0.010235	0.4092	0.733293	0.3943	0.668432
Prolyl endopeptidase FAP	Q12884	7.46235	7.23419	0.796003	0.03187	0.07518	0.3593	0.540841	0.0201	0.0511114	0.7513	0.868386
Anterior gradient protein 2 homolog	O95994	7.555	7.32476	0.794343	0.03717	0.27643	0.1172	0.305918	0.0026	0.0107628	0.6278	0.82284	0.733	0.89557
Gelsolin	P06396	6.82738	6.59338	0.791367	0.00338	0.85662	0.0028	0.0598	0.4859	0.580471	0.0535	0.317433	0.1448	0.435079
Interleukin-7 receptor subunit alpha	P16871	6.35198	6.11721	0.79075	0.0297	0.54349			0.1966	0.286843	0.4135	0.733293	0.936	0.957517
Complement C1q subcomponent	P02745 P02746 P02747	10.4155	10.1773	0.788031	0.03897	0.95366	0.659	0.805444	0.3464	0.446806	0.2568	0.599652
Complement component C8	P07357,P07358,P07360	8.20494	7.95541	0.779163	0.02806	0.44455	0.1414	0.320956	0.158	0.242448	0.7474	0.868386	0.3637	0.630777
Protein jagged-1	P78504	7.39043	7.13967	0.778205	0	0.90917	0.5405	0.69632	0.6328	0.6942	0.0282	0.239029
Complement decay-accelerating factor	P08174	9.54369	9.28021	0.768373	0.00939	0.19292			0.0226	0.0553507	0.0006	0.0152571	0.2974	0.569217
CD59 glycoprotein	P13987	7.22693	6.96296	0.767995	0.00031	0.673	0.9344	0.958917	0.3305	0.429409	0.2935	0.655845
BDNF/NT-3 growth factors receptor	Q16620	7.18648	6.92064	0.766562	0.00943	0.08332			0.0332	0.0748051	0.0418	0.296879
Carbonic anhydrase 4	P22748	7.61991	7.3533	0.765975	0.00032	0.88547	0.3502	0.53848	0.1468	0.231242	0.4989	0.771638	0.9313	0.957517
Interleukin-37	Q9NZH6	8.2788	8.00069	0.75721	0.04094	0.39838	0.2335	0.439349	0.0573	0.117234	0.5011	0.771638
Superoxide dismutase [Mn], mitochondrial	P04179	10.7642	10.4625	0.739492	0.03784	0.1615	0.7024	0.830109	0.0007	0.00541739	0.6251	0.82284
Fibronectin Fragment 4	P02751	7.37117	7.06486	0.736157	0.04719	0.28526	0.7809	0.88626			0.109	0.380431
Contactin-4	Q8IWV2	8.72758	8.4211	0.736036	0.0056	0.02841	0.0334	0.176896	0.0013	0.00701212	0.4734	0.759146
A disintegrin and metalloproteinase with thrombospondin motifs 13	Q76LX8	8.68457	8.37764	0.735698	0.02446	0.96707	0.5558	0.709638	0.722	0.76045	0.0707	0.337263
Angiostatin	P00747	9.8833	9.5761	0.735504	0.02319	0.94641	0.3038	0.493675	0.3559	0.452501	0.5702	0.795205	0.7732	0.904795
Apolipoprotein M	O95445	9.55046	9.24038	0.733386	0.04046	0.42353	0.7997	0.897131	0.9402	0.961814	0.0772	0.352349
Interleukin-1 receptor type 2	P27930	9.50996	9.19795	0.731977	0.00492	0.43491	0.1198	0.305918	0.6762	0.725082	0.0462	0.296879	0.521	0.76643
Protein FAM3B	P58499	7.14301	6.82667	0.728812	0.01238	0.71603	0.6788	0.815701	0.4563	0.552527	0.0598	0.323541	0.0156	0.2314
Insulin-like growth factor-binding protein 3	P17936	7.65797	7.33948	0.727247	0.00939	0.01405	0.0435	0.1924	0	0	0.0002	0.00712	0.1491	0.435079
Melanoma-derived growth regulatory protein	Q16674	8.7771	8.45668	0.725843	0.02629	0.08769	0.0213	0.144192	0.0023	0.010235	0.5426	0.789133
Growth hormone receptor	P10912	6.85804	6.53408	0.723281	0.01003	0.08864	0.1746	0.360973	0.0025	0.0105952	0.0001	0.00445	0.2266	0.543256
Sclerostin	Q9BQB4	9.33112	8.99809	0.716744	0.00086	0.12893	0.9827	0.9827	0.0008	0.005696	0.2387	0.57417
Trefoil factor 2	Q03403	6.56637	6.23241	0.716081	4e-05	0.5526	0.0933	0.272284	0.025	0.0593333	0.5549	0.793026	0.8859	0.940539
Osteomodulin	Q99983	10.7517	10.4035	0.705958	0.01479	0.02192			0.0022	0.010235	0.8895	0.949795
Growth/differentiation factor 11/8	O95390 O14793	6.87178	6.52336	0.705798	0.00086	0.54277	0.0797	0.265049	0.2549	0.348934	0.157	0.450742	0.758	0.901511
Follicle stimulating hormone	P01215, P01225	5.3774	5.02749	0.704748	0.04397	0.86784	0.6948	0.82797	0.57	0.642265			0.6939	0.874958
Fibronectin Fragment 3	P02751	8.16577	7.80961	0.700358	0.04664	0.32362	0.9388	0.958917			0.1358	0.424389
Adiponectin	Q15848	8.16656	7.80755	0.698367	0.00958	0.17334	0.0122	0.102624	0.0002	0.00254286	0.0404	0.296879	0.8725	0.940539
Tartrate-resistant acid phosphatase type 5	P13686	8.80212	8.43846	0.695128	0.00055	0.19406	0.9298	0.958917	0.0097	0.0283049	0.9678	0.980214
Trypsin-1	P07477	8.5025	8.1305	0.689353	0.02137	0.97482	0.0829	0.269425	0.565	0.642265	0.7205	0.860058	0.1828	0.495349
Trypsin-2	P07478	7.22031	6.82658	0.674541	0.00093	0.34083	0.6471	0.797718	0.2943	0.393875	0.0618	0.323541	0.4446	0.699665
Histone-lysine N-methyltransferase EHMT2	Q96KQ7	6.84996	6.44779	0.668867	0.00028	0.71966	0.1733	0.360973	0.6021	0.669836	0.3095	0.655845	0.7828	0.904795
Regenerating islet-derived protein 4	Q9BYZ8	7.46511	7.06066	0.66734	0.00338	0.96186	0.1321	0.31249	0.0503	0.105334	0.3706	0.733293	0.2902	0.569217
Cystatin-M	Q15828	8.7662	8.35865	0.665279	0.00596	0.97482	0.8354	0.903588	0.4985	0.591553	0.4948	0.771638	0.0695	0.357443
Neural cell adhesion molecule L1-like protein	O00533	9.76554	9.33258	0.648583	0.00032	0.06833	0.9318	0.958917	0.0011	0.00675172	0.2472	0.586688	0.2399	0.554574
Protein SET	Q01105	10.0406	9.58264	0.632578	8e-05	0.70912			0.1851	0.272296	0	0
Bone sialoprotein 2	P21815	9.49665	9.02396	0.623323	0.04549	0.81817			0.9892	0.9892	0.5453	0.789133
Advanced glycosylation end product-specific receptor, soluble	Q15109	7.04194	6.54444	0.608045	0.005	0.02783	0.1302	0.31249	0.004	0.0154783	0.5038	0.771638	0.5597	0.797013
Trefoil factor 1	P04155	8.19075	7.68319	0.601957	0.03036	0.32362	0.2438	0.441309	0.075	0.142021	0.647	0.82284	0.2207	0.543256
Cadherin-5	P33151	9.64754	9.12344	0.592088	0.00255	0.05061			0.0025	0.0105952	0.0887	0.3649
Neutral ceramidase	Q9NR71	8.4507	7.89776	0.575255	0.01284	0.14946	0.9196	0.958917	0.0703	0.136209	0.0126	0.154267	0.8006	0.906805
von Willebrand factor	P04275	9.37982	8.60585	0.461178	0.00721	0.15707	0.3125	0.496528	0.0104	0.0293841	0.6515	0.82284	0.0475	0.335657
Proto-oncogene tyrosine-protein kinase receptor Ret	P07949	8.05879	7.25352	0.446967	0	0.06833	0.0634	0.232467	0.0208	0.0521465	0.8985	0.951982
Beta-Ala-His dipeptidase	Q96KN2	8.05808	7.16799	0.41062	0.00095	0.02783	0.3566	0.540841	0	0	0	0	0.9513	0.965347
Carbonic anhydrase 6	P23280	9.3705	8.44257	0.395371	0.00032	0.81533	0.2684	0.468063	0.2702	0.364361	0.4653	0.75294	0.8094	0.906805
Immunoglobulin D	P01880	8.16289	6.63334	0.216634	0.01437	0.46824	0.1508	0.328467	0.5548	0.638848	0.5072	0.771638	0.0198	0.2314
