# Supplementary material for: Disease-specific and glucocorticoid-responsive serum biomarkers for Duchenne Muscular Dystrophy
Source: Sci Rep. 2019 Aug 21;9:12167. doi: 10.1038/s41598-019-48548-9 (PMC6704115; doi:10.1038/s41598-019-48548-9)
Supplement: Supplementary file 2 — Supplemental Table S2 [file 41598_2019_48548_MOESM2_ESM.xlsx]

## Sheet: Hathout&Spitali 
Accession.Number	gene name	Protein.name
Elevated in DMD relative to controls
O43184	ADAM12	Disintegrin and metalloproteinase domain-containing protein 12
P00568	AK1	Adenylate kinase isoenzyme 1
P02144	MB	Myoglobin
P04075	ALDOA	Fructose-bisphosphate aldolase A
P07451	CA3	Carbonic anhydrase 3
P02671 P02675 P02679	FGA FGB FGG	Fibrinogen
P02679	FGG	Fibrinogen gamma chain
P07900 P08238	HSP90AA1 HSP90AB1	Heat shock protein HSP 90-alpha/beta
P10636	MAPT	Microtubule-associated protein tau
P05413	FABP3	Fatty acid-binding protein, heart
P06732	CKM	Creatine kinase M-type
P06744	GPI	Glucose-6-phosphate isomerase
P07195	LDHB	L-lactate dehydrogenase B chain
P07384 P04632	CAPN1 CAPNS1	Calpain I
P08238	HSP90AB1	Heat shock protein HSP 90-beta
P10768	ESD	S-formylglutathione hydrolase
P12277	CKB	Creatine kinase B-type
P12277 P06732	CKB CKM	Creatine kinase M-type:Creatine kinase B-type heterodimer
P13693	TPT1	Translationally-controlled tumor protein
P14555	PLA2G2A	Phospholipase A2, membrane associated
P18065	IGFBP2	Insulin-like growth factor-binding protein 2
P19429	TNNI3	Troponin I, cardiac muscle
P21695	GPD1	Glycerol-3-phosphate dehydrogenase [NAD(+)], cytoplasmic
P24298	GPT	Alanine aminotransferase 1
P29401	TKT	Transketolase
P30086	PEBP1	Phosphatidylethanolamine-binding protein 1
P31749 P31751 Q9Y243	AKT1 AKT2 AKT3	RAC-alpha/beta/gamma serine/threonine-protein kinase
P31751	AKT2	RAC-beta serine/threonine-protein kinase
P40925	MDH1	Malate dehydrogenase, cytoplasmic
P45983	MAPK8	Mitogen-activated protein kinase 8
P48788	TNNI2	Troponin I, fast skeletal muscle
P49840 P49841	GSK3A GSK3B	Glycogen synthase kinase-3 alpha/beta
P50461	CSRP3	Cysteine and glycine-rich protein 3
P50579	METAP2	Methionine aminopeptidase 2
P53778	MAPK12	Mitogen-activated protein kinase 12
P60174	TPI1	Triosephosphate isomerase
P63104	YWHAZ	14-3-3 protein zeta/delta
Q00872	MYBPC1	Myosin-binding protein C, slow-type
Q08209 P63098	PPP3CA PPP3R1	Calcineurin
Q13554	CAMK2B	Calcium/calmodulin-dependent protein kinase type II subunit beta
Q13557	CAMK2D	Calcium/calmodulin-dependent protein kinase type II subunit delta
Q14624	ITIH4	Inter-alpha-trypsin inhibitor heavy chain H4
Q15056	EIF4H	Eukaryotic translation initiation factor 4H
Q16539	MAPK14	Mitogen-activated protein kinase 14
Q76M96	CCDC80	Coiled-coil domain-containing protein 80
Q8IVD9	NUDCD3	NudC domain-containing protein 3
Q92688	ANP32B	Acidic leucine-rich nuclear phosphoprotein 32 family member B
Q9BWV1	BOC	Brother of CDO
Q9UQM7	CAMK2A	Calcium/calmodulin-dependent protein kinase type II subunit alpha
Q9Y3A5	SBDS	Ribosome maturation protein SBDS
P02671 P02675 P02679	FGA FGB FGG	D-dimer
P04792	HSPB1	Heat shock protein beta-1
P31946 P62258 P61981 Q04917 P27348 P63104 P31947	YWHAB,YWHAE,YWHAG,YWHAH,YWHAQ,YWHAZ,SFN	14-3-3 protein family
P09960	LTA4H	Leukotriene A-4 hydrolase	opposite direction between the two studies
P09936	UCHL1	Ubiquitin carboxyl-terminal hydrolase isozyme L1	opposite direction between the two studies
P17174	GOT1	Aspartate aminotransferase, cytoplasmic	opposite direction between the two studies
P22004	BMP6	Bone morphogenetic protein 6	opposite direction between the two studies
Q9UNE7	STUB1	E3 ubiquitin-protein ligase CHIP	opposite direction between the two studies
Decreased in DMD relative to controls found in both studies
P07949	RET	Proto-oncogene tyrosine-protein kinase receptor Ret
P04275	VWF	von Willebrand factor
Q15109	AGER	Advanced glycosylation end product-specific receptor, soluble
P33151	CDH5	Cadherin-5
O95390 O14793	GDF11 MSTN	Growth/differentiation factor 11/8
P07477	PRSS1	Trypsin-1
P02751	FN1	Fibronectin Fragment 3
P17936	IGFBP3	Insulin-like growth factor-binding protein 3
Q16620	NTRK2	BDNF/NT-3 growth factors receptor
P13987	CD59	CD59 glycoprotein
Q9BQB4	SOST	Sclerostin
Q76LX8	ADAMTS13	A disintegrin and metalloproteinase with thrombospondin motifs 13
O95445	APOM	Apolipoprotein M
P00747	PLG	Angiostatin
Q12884	FAP	Prolyl endopeptidase FAP
P04179	SOD2	Superoxide dismutase [Mn], mitochondrial
P08174	CD55	Complement decay-accelerating factor
P00747	PLG	Plasminogen
P00533	EGFR	Epidermal growth factor receptor
P07225	PROS1	Vitamin K-dependent protein S
P04155	TFF1	Trefoil factor 1	opposite direction between the two studies
P24593	IGFBP5	Insulin-like growth factor-binding protein 5	opposite direction between the two studies
