# Supplementary material for: Disease-specific and glucocorticoid-responsive serum biomarkers for Duchenne Muscular Dystrophy
Source: Sci Rep. 2019 Aug 21;9:12167. doi: 10.1038/s41598-019-48548-9 (PMC6704115; doi:10.1038/s41598-019-48548-9)
Supplement: Supplementary file 3 — Supplemental Table S3 [file 41598_2019_48548_MOESM3_ESM.xlsx]

## Sheet: Decreased by GC
Accession.Number	Protein.name	Pre treatment (log RFU)	Post treatment (log RFU)	Fold change (Post/Pre)	paired.p.value
P39900	Macrophage metalloelastase	8.35893	7.4477	0.890987	0.01356
P18065	Insulin-like growth factor-binding protein 2	7.16398	6.39584	0.892777	0.01615
P01374, Q06643	Lymphotoxin alpha1:beta2	6.60239	5.90451	0.894299	0.00408
P29460, Q9NPF7	Interleukin-23	8.53573	7.88907	0.924241	0.01094
Q969J5	Interleukin-22 receptor subunit alpha-2	8.91255	8.25016	0.925679	0.01161
P06734	Low affinity immunoglobulin epsilon Fc receptor	8.88568	8.24636	0.92805	0.01043
O94991	SLIT and NTRK-like protein 5	8.92955	8.31008	0.930626	0.01615
P09104	Gamma-enolase	7.22204	6.74562	0.934033	0.02674
P10915	Hyaluronan and proteoglycan link protein 1	9.04125	8.45771	0.935458	0.03511
Q9UK05	Growth/differentiation factor 2	7.80237	7.30505	0.936261	0.0211
Q5KU26	Collectin-12	9.20919	8.65063	0.939348	0.0421
O15123	Angiopoietin-2	5.05723	4.75342	0.939926	0.03595
P51884	Lumican	7.8921	7.41822	0.939955	0.00628
Q9HBG7	T-lymphocyte surface antigen Ly-9	9.09451	8.55503	0.940681	0.01615
Q15109	Advanced glycosylation end product-specific receptor, soluble	6.65963	6.26894	0.941336	0.02783
Q76M96	Coiled-coil domain-containing protein 80	8.44853	7.98504	0.945139	0.0148
Q02246	Contactin-2	7.33577	6.94366	0.946548	0.01356
P01189	Pro-opiomelanocortin	7.15506	6.77868	0.947397	0.03504
P22004	Bone morphogenetic protein 6	6.70859	6.35658	0.947529	0.02824
O00626	C-C motif chemokine 22	7.79448	7.40232	0.949687	0.01161
P01374, Q06643	Lymphotoxin alpha2:beta1	8.60367	8.18356	0.951171	0.01951
Q9UBG0	C-type mannose receptor 2	8.74133	8.32367	0.95222	0.02783
P48357	Leptin receptor	8.34454	7.95885	0.953779	0.01683
P07333	Macrophage colony-stimulating factor 1 receptor	5.34147	5.09514	0.953883	0.01356
O60486	Plexin-C1	6.93365	6.61422	0.95393	0.00689
P32004	Neural cell adhesion molecule L1	6.25464	5.96932	0.954383	0.03149
P50895	Basal Cell Adhesion Molecule	7.73412	7.39514	0.956171	0.0233
P04278	Sex hormone-binding globulin	9.42698	9.02856	0.957736	0.0211
Q9UHF5	Interleukin-17B	6.25573	5.99573	0.958438	0.03504
P02671 P02675 P02679	D-dimer	8.77402	8.40964	0.958471	0.02595
P02679	Fibrinogen gamma chain	10.5056	10.0727	0.958794	0.02776
P54756	Ephrin type-A receptor 5	8.25745	7.92111	0.959267	0.01659
O00585	C-C motif chemokine 21	9.37099	8.98958	0.959299	0.03504
Q99983	Osteomodulin	10.4262	10.004	0.959503	0.02192
Q92838	Ectodysplasin-A, secreted form	8.04756	7.72466	0.959876	0.02046
P24298	Alanine aminotransferase 1	10.5318	10.1199	0.960894	0.01683
O43184	Disintegrin and metalloproteinase domain-containing protein 12	8.31036	7.98548	0.960906	0.04451
Q13449	Limbic system-associated membrane protein	7.65898	7.37162	0.962482	0.01493
Q9Y5W5	Wnt inhibitory factor 1	8.35311	8.04585	0.963216	0.01683
Q8IVD9	NudC domain-containing protein 3	6.96931	6.71508	0.963521	0.04028
Q96GW7	Brevican core protein	8.00059	7.71313	0.96407	0.02614
P32971	Tumor necrosis factor ligand superfamily member 8	8.44184	8.14051	0.964306	0.02041
P01579	Interferon gamma	7.17797	6.92215	0.964362	0.01124
Q92823	Neuronal cell adhesion molecule	10.7667	10.3893	0.964945	0.01659
P21246	Pleiotrophin	7.71162	7.44158	0.964983	0.01615
P07195	L-lactate dehydrogenase B chain	8.64596	8.3482	0.965561	0.03447
Q07820	Induced myeloid leukemia cell differentiation protein Mcl-1	8.05222	7.77666	0.965778	0.02563
P21810	Biglycan	9.38583	9.06501	0.965818	0.03001
P10721	Mast/stem cell growth factor receptor Kit	9.26104	8.94494	0.965867	0.03536
Q9NPY3	Complement component C1q receptor	9.70631	9.37602	0.965972	0.03493
O94779	Contactin-5	6.90782	6.6734	0.966065	0.01683
Q15063	Periostin	9.06717	8.76186	0.966328	0.01615
Q9HCK4	Roundabout homolog 2	8.61495	8.32578	0.966434	0.02563
Q8TD46	Cell surface glycoprotein CD200 receptor 1	7.3627	7.11845	0.966826	0.01659
P06732	Creatine kinase M-type	11.5793	11.1961	0.966911	0.03493
O75509	Tumor necrosis factor receptor superfamily member 21	9.36195	9.05431	0.96714	0.01493
Q8TEU8	WAP, Kazal, immunoglobulin, Kunitz and NTR domain-containing protein 2	10.0304	9.70077	0.967141	0.04663
Q8NHL6	Leukocyte immunoglobulin-like receptor subfamily B member 1	8.3803	8.11535	0.968384	0.02674
Q8IWV2	Contactin-4	8.5347	8.26756	0.968699	0.02841
P35443	Thrombospondin-4	11.4008	11.0479	0.969043	0.02674
Q9BU40	Chordin-like protein 1	8.12678	7.87544	0.969073	0.0056
P58400	Neurexin-1-beta	7.62561	7.39414	0.969646	0.04663
P29323	Ephrin type-B receptor 2	6.88844	6.67976	0.969706	0.01903
Q07011	Tumor necrosis factor receptor superfamily member 9	6.52673	6.33278	0.970284	0.00408
Q14956	Transmembrane glycoprotein NMB	8.84897	8.58893	0.970613	0.0211
P19320	Vascular cell adhesion protein 1	9.55239	9.2775	0.971223	0.03065
Q9H3T3	Semaphorin-6B	9.05936	8.79997	0.971369	0.03149
Q8N2S1	Latent-transforming growth factor beta-binding protein 4	7.38574	7.17547	0.97153	0.01033
P52797	Ephrin-A3	7.79642	7.57762	0.971936	0.02192
P07355	Annexin A2	8.8321	8.58534	0.972061	0.03493
P05362	Intercellular adhesion molecule 1	8.3859	8.15345	0.97228	0.0211
P05155	Plasma protease C1 inhibitor	9.27504	9.03292	0.973896	0.04439
Q86VB7	Scavenger receptor cysteine-rich type 1 protein M130	7.98123	7.77906	0.974669	0.04803
P22304	Iduronate 2-sulfatase	8.01019	7.80996	0.975002	0.01356
P18075	Bone morphogenetic protein 7	7.40268	7.21958	0.975267	0.01869
P45452	Collagenase 3	8.04696	7.84812	0.97529	0.03447
Q13740	CD166 antigen	9.77803	9.54075	0.975734	0.02841
P14151	L-Selectin	8.65799	8.44952	0.975922	0.01683
P28908	Tumor necrosis factor receptor superfamily member 8	7.85884	7.67352	0.976419	0.01937
O00339	Matrilin-2	9.5009	9.29636	0.978472	0.03595
Q16539	Mitogen-activated protein kinase 14	7.69512	7.53089	0.978657	0.04439
Q9UJU6	Drebrin-like protein	7.56905	7.42493	0.980959	0.01659
P0CG37	Cryptic protein	8.1564	8.00573	0.981528	0.03595
P05543	Thyroxine-binding globulin	10.7762	10.6118	0.984741	0.04028
P02768	Serum albumin	9.38359	9.24542	0.985276	0.01615
P41217	OX-2 membrane glycoprotein	8.54733	8.42815	0.986057	0.03595

## Sheet: Increased by GC
Accession.Number	Protein.name	Pre treatment (log RFU)	Post treatment (log RFU)	Fold change (Post/Pre)	paired.p.value
P35225	Interleukin-13	7.16785	7.27462	1.01489	0.02674
O15264	Mitogen-activated protein kinase 13	6.75497	6.86171	1.0158	0.01659
P49763	Placenta growth factor	6.63405	6.74831	1.01722	0.03447
Q15389	Angiopoietin-1	8.20365	8.35703	1.0187	0.03595
P43652	Afamin	9.91917	10.1126	1.0195	0.00408
Q9BY79	Membrane frizzled-related protein	6.65527	6.79471	1.02095	0.03595
O14791	Apolipoprotein L1	10.0201	10.2427	1.02221	0.01405
Q14432	cGMP-inhibited 3',5'-cyclic phosphodiesterase A	5.98256	6.11834	1.02269	0.03595
P05019	Insulin-like growth factor I	6.60298	6.78828	1.02806	0.01356
P01019	Angiotensinogen	8.35546	8.61517	1.03108	0.01773
O00602	Ficolin-1	6.23361	6.46691	1.03743	0.04663
Q6ZVN8	Hemojuvelin	6.95718	7.2207	1.03788	0.00222
P24593	Insulin-like growth factor-binding protein 5	6.98377	7.2595	1.03948	0.01356
P35354	Prostaglandin G/H synthase 2	6.60916	6.90964	1.04547	0.01043
P17936	Insulin-like growth factor-binding protein 3	7.19264	7.52307	1.04594	0.01405
P80511	Protein S100-A12	6.95798	7.30391	1.04972	0.01615
P04083	Annexin A1	6.98613	7.38668	1.05734	0.03149
Q96KN2	Beta-Ala-His dipeptidase	7.11798	7.68201	1.07924	0.02783
P35247	Pulmonary surfactant-associated protein D	8.65166	9.41404	1.08812	0.01937
O95954	Formimidoyltransferase-cyclodeaminase	7.4653	8.21861	1.10091	0.02215
P08254	Stromelysin-1	5.90288	7.63019	1.29262	0.00025
