# Supplementary material for: Disease-specific and glucocorticoid-responsive serum biomarkers for Duchenne Muscular Dystrophy
Source: Sci Rep. 2019 Aug 21;9:12167. doi: 10.1038/s41598-019-48548-9 (PMC6704115; doi:10.1038/s41598-019-48548-9)
Supplement: Supplementary file 4 — Supplemental Table S4 [file 41598_2019_48548_MOESM4_ESM.xlsx]

## Sheet: Sheet1
Patient	Sample ID	Age (yrs)	GC use	Time on GC
Cnt	180103\BL	11.35	NA	NA
Cnt	180108\BL	7.69336	NA	NA
Cnt	180108\M12	8.91992	NA	NA
Cnt	180110\BL	7.23066	NA	NA
Cnt	180118\BL	9.5332	NA	NA
Cnt	180302\BL	6.83915	NA	NA
Cnt	180302\M12	7.94524	NA	NA
Cnt	181507\BL	10.6475	NA	NA
Cnt	182302\M12	9.4757	NA	NA
Cnt	182316\M12	6.62286	NA	NA
Cnt	182322\BL	6.04244	NA	NA
Cnt	182322\M12	7.01711	NA	NA
Cnt	182323\BL	10.2533	NA	NA
Cnt	182323\M12	11.2334	NA	NA
Cnt	182324\BL	8.03012	NA	NA
Cnt	182327\BL	8.36961	NA	NA
Cnt	182327\M12	9.34976	NA	NA
DMD	80101\BL	7.34292	Yes	1043
DMD	80101\M12	8.29843	Yes	1392
DMD	80301\BL	5.55784	Yes	300
DMD	80301\M12	6.53525	Yes	657
DMD	80302\BL	4.26831	Yes	218
DMD	80302\M12	5.21287	Yes	455
DMD	80302\M24	6.29979	Yes	594
DMD	80303\BL	6.30527	Yes	315
DMD	80303\M12	7.28268	Yes	672
DMD	80304\BL	4.79945	Yes	287
DMD	80304\M12	5.8152	Yes	658
DMD	81101\BL	6.25599	Yes	157
DMD	81101\M12	7.23614	Yes	515
DMD	81102\BL	6.52977	No	0
DMD	81102\M12	7.76455	No	0
DMD	81103\BL	5.40178	Yes	243
DMD	81103\M12	6.42026	Yes	615
DMD	81901\BL	5.60986	No	0
DMD	81901\M6	6.18207	No	0
DMD	81901\M24	7.56468	Yes	448
DMD	81902\BL	7.61396	Yes	1128
DMD	81902\M6	8.13142	Yes	1317
DMD	81902\M9	8.38056	Yes	1408
DMD	81902\M18	9.14716	Yes	1688
DMD	81903\BL	4.44627	No	0
DMD	81903\M3	4.67625	Yes	71
DMD	81903\M24	6.39836	Yes	700
DMD	81905\BL	4.43258	No	0
DMD	81905\M6	5.06776	No	83
DMD	81906\BL	4.86242	No	0
DMD	81906\M6	5.41821	No	0
DMD	81906\M18	6.35455	No	0
DMD	81907\BL	7.41958	Yes	555
DMD	81907\M3	7.72621	Yes	667
DMD	81907\M12	8.34223	Yes	892
DMD	81907\M24	9.37166	Yes	1268
DMD	81908\M12	6.8282	No	0
DMD	81908\M24	7.74812	No	0
DMD	81909\M3	4.50924	No	0
DMD	81909\M9	5.00753	No	0
DMD	81909\M12	5.25667	No	0
DMD	81910\BL	6.65298	Yes	1182
DMD	81910\M3	6.98973	Yes	1287
DMD	81910\M6	7.3347	Yes	1413
DMD	81910\M24	8.65708	Yes	1896
DMD	81912\M6	5.39357	Yes	84
DMD	81912\M9	5.62355	Yes	168
DMD	81912\M12	6.12183	Yes	350
DMD	81912\M24	7.12	Yes	700
DMD	81913\BL	5.80698	No	0
DMD	81913\M6	6.47776	No	139
DMD	81914\BL	6.09719	Yes	464
DMD	81914\M3	6.30801	Yes	541
DMD	81914\M12	7.09377	Yes	828
DMD	81914\M24	8.75	Yes	1311
DMD	81915\BL	4.27105	No	0
DMD	81915\M3	4.4627	No	0
DMD	81915\M12	5.34155	Yes	118
DMD	81921\BL	6.68583	No	0
DMD	81921\M12	7.61	No	0
DMD	82001\BL	5.67283	Yes	604
DMD	82001\M12	6.6475	Yes	960
DMD	82301\M3	4.26831	No	0
DMD	82301\M12	4.95551	Yes	56
DMD	82301\M18	5.5332	Yes	267
DMD	82301\M24	6.01506	Yes	443
DMD	82302\BL	5.35524	No	0
DMD	82302\M9	6.21492	No	0
DMD	82302\M12	6.92403	Yes	209
DMD	82302\M24	7.36482	Yes	370
DMD	82302\M36	8.28	Yes	707
DMD	82303\M3	5.03491	No	0
DMD	82303\M12	5.80972	Yes	209
DMD	82303\M18	6.25051	Yes	370
DMD	82304\M3	5.00479	No	0
DMD	82304\M12	5.71937	No	0
DMD	82304\M24	6.72964	Yes	197
DMD	82304\M36	7.56	Yes	543
DMD	82305\BL	4.01643	No	0
DMD	82305\M13	4.97741	No	0
DMD	82305\M18	5.51677	No	0
DMD	82305\M36	7.01	Yes	469
DMD	82306\BL	4.29295	No	0
DMD	82306\M14	5.25394	No	0
DMD	82306\M24	6.32717	Yes	364
DMD	82307\BL	7.718	No	0
DMD	82307\M9	8.35592	Yes	204
DMD	82307\M12	8.73922	Yes	344
DMD	82307\M24	9.74675	Yes	712
DMD	82308\BL	4.11773	No	0
DMD	82308\M12	5.0924	No	0
DMD	82308\M24	6.28	No	0
DMD	82309\M3	5.0486	No	0
DMD	82309\M12	5.92745	Yes	241
DMD	82309\M24	6.86	Yes	589
